# Supplementary material for: Development of In Situ Gelling Meloxicam-Human Serum Albumin Nanoparticle Formulation for Nose-to-Brain Application
Source: Pharmaceutics. 2021 May 1;13(5):646. doi: 10.3390/pharmaceutics13050646 (PMC8147280; doi:10.3390/pharmaceutics13050646)
Supplement: Supplementary file 1 [file pharmaceutics-13-00646-s001.zip]

Archive with 1 entries (1 files):
- pharmaceutics-1177469-supplementary.pdf
